# Supplementary material for: Systems-level reconstruction of kinase phosphosignaling networks regulating endothelial barrier integrity using temporal data
Source: bioRxiv. 2024 Oct 18:2024.08.01.606198. Originally published 2024 Aug 5. Preprint. [Version 2] doi: 10.1101/2024.08.01.606198 (PMC11326140; doi:10.1101/2024.08.01.606198)
Supplement: Supplement 2 [file media-2.xlsx]

## Sheet: Thr_subnetwork
ProteinA	ProteinB
RPS18	ACOX1
RPS18	APP
RPS18	ATP6V1D
RPS18	CAMK2D
RPS18	CAND1
RPS18	CAPZB
RPS18	CD81
RPS18	CDK2
RPS18	CDK4
RPS18	CDK5
RPS18	CDK9
RPS18	CSK
RPS18	CSNK1E
RPS18	CSNK2A1
RPS18	CSNK2A2
RPS18	CUL1
RPS18	CUL2
RPS18	CUL4B
RPS18	DNAJA3
RPS18	E9KL35
RPS18	EIF1AX
RPS18	EIF2AK2
RPS18	EIF3A
RPS18	EIF3CL
RPS18	EIF3L
RPS18	ESR1
RPS18	GSK3B
RPS18	HEL-S-95
RPS18	ILK
RPS18	ITGA4
RPS18	KPNA2
RPS18	MAP3K14
RPS18	MAPK14
RPS18	MRPL12
RPS18	MRPL15
RPS18	MRPL2
RPS18	MRPL3
RPS18	MRPL58
RPS18	MST4
RPS18	NFKB2
RPS18	NOS2
RPS18	NR3A2
RPS18	PAK1
RPS18	PAN2
RPS18	PBK
RPS18	POLR1C
RPS18	POLR2C
RPS18	POLR2F
RPS18	PRKCD
RPS18	RAD21
RPS18	RIOK2
RPS18	RPL10
RPS18	RPL18
RPS18	RPL23A
RPS18	RPL26L1
RPS18	RPL35
RPS18	RPL3
RPS18	RPL5
RPS18	RPL8
RPS18	RPS14
RPS18	RPS15
RPS18	RPS19
RPS18	RPS2
RPS18	RPS20
RPS18	RPS21
RPS18	RPS23
RPS18	RPS24
RPS18	RPS25
RPS18	RPS26
RPS18	RPS3
RPS18	RPS3A
RPS18	RPS4X
RPS18	RPS5
RPS18	RPS6
RPS18	RPS6KA1
RPS18	RPS7
RPS18	RPS8
RPS18	SEC61A1
RPS18	STK25
RPS18	STK3
RPS18	STK4
RPS18	SUMO1
RPS18	SUMO2
RPS18	SUPT5H
RPS18	TBK1
RPS18	TNF
RPS18	TSR1
RPS18	UBD
RPS18	YWHAZ
RPS18	hCG_1994130
SELENBP1	BARD1
SELENBP1	LRIF1
SELENBP1	MLH1
SELENBP1	NR3C1
SELENBP1	PLAUR
SELENBP1	RIF1
SELENBP1	RPA1
SELENBP1	SUMO2
SELENBP1	TRIP13
BCR	ABL1
BCR	AFDN
BCR	CBL
BCR	CLTC
BCR	COPB1
BCR	CRK
BCR	CSNK1E
BCR	CSNK2A2
BCR	DLG1
BCR	FYN
BCR	GIPC1
BCR	GRAP
BCR	GRB2
BCR	GRK5
BCR	HNF1A
BCR	HSP90AA1
BCR	HSPA4
BCR	HSPD1
BCR	IGSF21
BCR	IRS1
BCR	KIT
BCR	LAP2
BCR	LYN
BCR	MYC
BCR	NCK2
BCR	PLCG1
BCR	PTGES3
BCR	PTPN11
BCR	PTPN6
BCR	RAC1
BCR	RASA1
BCR	SHC1
BCR	SOS1
BCR	SRC
BCR	STUB1
BCR	TGFBR1
BCR	TSG101
BCR	UNC119
BCR	VAV1
BCR	YWHAB
BCR	YWHAE
BCR	YWHAH
BCR	YWHAQ
BCR	YWHAZ
Q9UII7	CASP8
Q9UII7	CTNNB1
Q9UII7	DLG1
Q9UII7	EGFR
Q9UII7	EZR
Q9UII7	IQGAP1
Q9UII7	IRS1
Q9UII7	ITGB7
Q9UII7	LAP2
Q9UII7	PSEN1
IDH3A	AARS1
IDH3A	ABCF3
IDH3A	ACACA
IDH3A	ACTR2
IDH3A	AHSA1
IDH3A	ARF1
IDH3A	ARFGEF1
IDH3A	ARPC2
IDH3A	ATP6V1E1
IDH3A	CCNH
IDH3A	CDK7
IDH3A	CNDP2
IDH3A	COPB2
IDH3A	DDA1
IDH3A	DKFZp564A2282
IDH3A	DKFZp686L0869
IDH3A	E5KN55
IDH3A	ECPAS
IDH3A	EIF4A1
IDH3A	EIF5A
IDH3A	ERCC2
IDH3A	GFPT2
IDH3A	HSP90B1
IDH3A	IKBKG
IDH3A	KPNA6
IDH3A	LONP1
IDH3A	MAPK14
IDH3A	MAT1A
IDH3A	MDH2
IDH3A	MYC
IDH3A	NAGS
IDH3A	PC
IDH3A	PGD
IDH3A	POLR1A
IDH3A	POLR1B
IDH3A	POLR1C
IDH3A	POLR2E
IDH3A	POLR2F
IDH3A	POLR3A
IDH3A	POLR3B
IDH3A	POLR3H
IDH3A	PRKAG2
IDH3A	PSMC1
IDH3A	PSMC2
IDH3A	PSMC3
IDH3A	PSMC4
IDH3A	PSMC5
IDH3A	PSMC6
IDH3A	PSMD10
IDH3A	PSMD11
IDH3A	PSMD13
IDH3A	PSMD14
IDH3A	PSMD4
IDH3A	PSMD7
IDH3A	PSMD8
IDH3A	PYGL
IDH3A	Q8TAS0
IDH3A	Q96N86
IDH3A	RUVBL2
IDH3A	S100A16
IDH3A	SLC25A6
IDH3A	SMC4
IDH3A	SRR
IDH3A	TCP1
IDH3A	TERF1
IDH3A	TERF2
IDH3A	VDAC3
THY1	ATP6V1E1
THY1	ATXN1L
THY1	FYN
THY1	ITGB3
THY1	LCK
THY1	PIK3R1
THY1	UBE2I
THY1	UBE4B
THY1	VDAC3
DDX17	APBB1
DDX17	CSNK2A1
DDX17	DCP2
DDX17	DDX5
DDX17	ESR1
DDX17	EXOSC3
DDX17	EXOSC5
DDX17	HDAC1
DDX17	NCOA1
DDX17	NCOA3
DDX17	PCNA
DDX17	PIN1
DDX17	RBM4
DDX17	SF3A2
DDX17	TP53
DDX17	UPF1
COPA	ACACA
COPA	ADHFE1
COPA	AK2
COPA	APRT
COPA	ARHGAP15
COPA	ASL
COPA	ATP6V1D
COPA	BIN3
COPA	CBS
COPA	CCT2
COPA	CCT3
COPA	CCT6A
COPA	CDK2
COPA	CNOT8
COPA	COPB1
COPA	COPB2
COPA	COPG2
COPA	CSNK1E
COPA	CTPS1
COPA	DDA1
COPA	DDX20
COPA	DOHH
COPA	E5KN55
COPA	ECPAS
COPA	EIF3A
COPA	EIF3G
COPA	EIF3I
COPA	ESR1
COPA	FBXO6
COPA	GCH1
COPA	GFPT2
COPA	GNL2
COPA	GYS1
COPA	H2BC13
COPA	IKBKG
COPA	ITGA4
COPA	KPNA6
COPA	LMAN1
COPA	LSM4
COPA	MAT1A
COPA	MDH2
COPA	ME1
COPA	MLH1
COPA	MRPL13
COPA	MRPL15
COPA	MTNR1B
COPA	OGFOD1
COPA	PCSK9
COPA	PDHA1
COPA	POLE2
COPA	PPA1
COPA	PRMT5
COPA	PSMB2
COPA	PSMC4
COPA	PSMD8
COPA	PYGL
COPA	Q8TAS0
COPA	RUVBL2
COPA	SARS1
COPA	SEH1L
COPA	SEPTIN9
COPA	SIRT7
COPA	SMN1
COPA	SPG20
COPA	SUMO1
COPA	SUMO2
COPA	TBL3
COPA	UBA52
COPA	UBD
COPA	UBR2
COPA	USP7
COPA	UTP20
COPA	VDAC3
Q5JPT6	BLNK
Q5JPT6	CBLB
Q5JPT6	CBL
Q5JPT6	CTNNB1
Q5JPT6	DNM2
Q5JPT6	EGFR
Q5JPT6	GRB2
Q5JPT6	NEDD4
Q5JPT6	PAK1
Q5JPT6	PAK2
Q5JPT6	PDCD6IP
Q5JPT6	PDCD6
Q5JPT6	PIK3R1
Q5JPT6	RAB7A
Q5JPT6	SOS1
TARS1	1B42
TARS1	AARS1
TARS1	AHCY
TARS1	ARF6
TARS1	ATP6V1C1
TARS1	ATP6V1E1
TARS1	BRCA1
TARS1	BTF3L4
TARS1	CBS
TARS1	CCT5
TARS1	CDK2
TARS1	CFL1
TARS1	CORO1C
TARS1	CUL1
TARS1	DDA1
TARS1	EEF1G
TARS1	EEF2
TARS1	EIF4A1
TARS1	EIF4E
TARS1	ELF3
TARS1	FKBP1A
TARS1	GDI2
TARS1	HDAC5
TARS1	HDLBP
TARS1	HSP90AB1
TARS1	IKBKE
TARS1	ITGA4
TARS1	K6PL
TARS1	KARS1
TARS1	MTHFD1
TARS1	NDRG1
TARS1	NEDD8
TARS1	NIPSNAP2
TARS1	NME2
TARS1	OAT
TARS1	OLA1
TARS1	PGD
TARS1	PLS3
TARS1	PPIF
TARS1	Q8TAS0
TARS1	RPL4
TARS1	RPS27A
TARS1	SARS1
TARS1	SOD1
TARS1	SUMO1
TARS1	SUMO2
TARS1	TPT1
TARS1	TRAF6
TARS1	UBA1
TARS1	UBD
TARS1	VHL
TARS1	VPS26A
EIF3A	AARS1
EIF3A	ABCE1
EIF3A	ACAT1
EIF3A	ACSS2
EIF3A	ADHFE1
EIF3A	ARHGAP15
EIF3A	ASL
EIF3A	BOP1
EIF3A	BYSL
EIF3A	CACNA1A
EIF3A	CD81
EIF3A	CDK2
EIF3A	CDK8
EIF3A	CSNK1E
EIF3A	CSNK2B
EIF3A	DDX18
EIF3A	DHX15
EIF3A	DKFZp686L0869
EIF3A	E9KL35
EIF3A	EIF1AX
EIF3A	EIF3A
EIF3A	EIF2S1
EIF3A	EIF3B
EIF3A	EIF3CL
EIF3A	EIF3F
EIF3A	EIF3G
EIF3A	EIF3I
EIF3A	EIF4A1
EIF3A	EIF4A2
EIF3A	EIF4G1
EIF3A	EIF5
EIF3A	EIF6
EIF3A	ETS1
EIF3A	FBL
EIF3A	FBXW7
EIF3A	GCH1
EIF3A	GNL2
EIF3A	GRK5
EIF3A	GTF2B
EIF3A	GTPBP4
EIF3A	H2BC13
EIF3A	HAT1
EIF3A	HDAC1
EIF3A	HIP1
EIF3A	HIST1H4L
EIF3A	HSPA4
EIF3A	IKBKE
EIF3A	ITGA4
EIF3A	K0020
EIF3A	KPNA6
EIF3A	MYH9
EIF3A	NOC4L
EIF3A	NOL6
EIF3A	OAT
EIF3A	PDHB
EIF3A	POLR1B
EIF3A	PPIF
EIF3A	PSMD10
EIF3A	Q8TAS0
EIF3A	RAD21
EIF3A	RIOK2
EIF3A	RNGTT
EIF3A	RPF1
EIF3A	RPLP1
EIF3A	RPS20
EIF3A	RPS23
EIF3A	RPS25
EIF3A	RPS26
EIF3A	RPS3
EIF3A	RPS3A
EIF3A	RPS6KA1
EIF3A	RUVBL2
EIF3A	SARS1
EIF3A	SUPT16H
EIF3A	THNSL2
EIF3A	TOP2A
EIF3A	UBA52
EIF3A	UBD
EIF3A	UPF1
EIF3A	VDAC3
EIF3A	WDR12
EIF3A	YWHAZ
VCL	ACTC1
VCL	ACTR2
VCL	ARFGEF1
VCL	ARHGEF1
VCL	ARPC2
VCL	ATP5F1B
VCL	CDK12
VCL	CLTC
VCL	CTNNA1
VCL	E9KL35
VCL	EEF1A1
VCL	EIF3F
VCL	EIF4E
VCL	FKBP1A
VCL	FN1
VCL	FUS
VCL	G3BP1
VCL	GAPDH
VCL	GSN
VCL	HIP1
VCL	HSPA8
VCL	KHDRBS1
VCL	LGALS3BP
VCL	MAPK1
VCL	MYH9
VCL	NDUFS1
VCL	NME2
VCL	VCL
VCL	PABPC1
VCL	POMP
VCL	PRDX6
VCL	PRKN2
VCL	PSMA2
VCL	PTK2
VCL	PXN
VCL	Q8WVX7
VCL	RPL5
VCL	RPS19
VCL	RPS20
VCL	RPS21
VCL	RPS24
VCL	SEC24A
VCL	SFPQ
VCL	SLC25A5
VCL	SNRPB
VCL	SNRPF
VCL	SYNJ1
VCL	TLN1
VCL	TRIP6
VCL	U2AF1
VCL	VASP
VCL	VIM
VCL	YWHAZ
VCL	hCG_1994130
EIF3B	ABCE1
EIF3B	ACTN2
EIF3B	ACTR2
EIF3B	ARPC2
EIF3B	ARPC3
EIF3B	BOP1
EIF3B	BRCA1
EIF3B	BRIX1
EIF3B	CD81
EIF3B	CDK6
EIF3B	CSNK1E
EIF3B	CSNK2A2
EIF3B	CSNK2B
EIF3B	DDX18
EIF3B	DKC1
EIF3B	E9KL35
EIF3B	EIF1B
EIF3B	EIF2S1
EIF3B	EIF3F
EIF3B	EIF3G
EIF3B	EIF3I
EIF3B	EIF3L
EIF3B	EIF4A1
EIF3B	EIF4E
EIF3B	EIF4G1
EIF3B	EIF5
EIF3B	EIF6
EIF3B	ESR1
EIF3B	FBL
EIF3B	GNL2
EIF3B	GTF2B
EIF3B	GTPBP4
EIF3B	HAT1
EIF3B	HDAC5
EIF3B	HIST1H4L
EIF3B	IL2RB
EIF3B	ITGA4
EIF3B	K0020
EIF3B	MCM4
EIF3B	NOL6
EIF3B	NUDT6
EIF3B	PAN2
EIF3B	POLR1B
EIF3B	RAD21
EIF3B	RIOK2
EIF3B	RPF1
EIF3B	RPS6
EIF3B	RPS6KB1
EIF3B	RUVBL2
EIF3B	SRRM2
EIF3B	SUPT16H
EIF3B	SUPT5H
EIF3B	UPF1
EIF3B	UPF2
EIF3B	WDR12
EIF3B	XPA
PSA7L	EZH2
PSA7L	MDM2
PSA7L	PSMA1
PSA7L	PSMA2
PSA7L	PSMA4
PSA7L	PSMA6
PSA7L	PSMA7
PSA7L	PSMB4
PSA7L	PSMC1
PSA7L	PSMC2
PSA7L	PSMC3
PSA7L	PSMC4
PSA7L	PSMC5
PSA7L	PSMD13
PSA7L	PSMD14
PSA7L	PSMD3
PSA7L	PSMD7
PSA7L	PSMD8
PSA7L	VIM
LIPA	ATP5PB
LIPA	ATP6V1E1
LIPA	BYSL
LIPA	CBS
LIPA	CDK6
LIPA	CSNK1E
LIPA	CUL2
LIPA	DCP2
LIPA	EIF2B1
LIPA	EIF5A
LIPA	MDH2
LIPA	OAT
LIPA	PPA1
LIPA	PPP1CC
LIPA	PYGL
LIPA	RIOK2
LIPA	RPA2
LIPA	SARS1
LIPA	SEC23B
LIPA	SUCLG2
LIPA	TPT1
LIPA	TSR1
NOC4L	ACOX1
NOC4L	AK6
NOC4L	BRIX1
NOC4L	BYSL
NOC4L	CDC37
NOC4L	CIR1A
NOC4L	CSNK2B
NOC4L	DCAF13
NOC4L	DDX10
NOC4L	DHX15
NOC4L	DIMT1
NOC4L	DKC1
NOC4L	E9KL35
NOC4L	EBNA1BP2
NOC4L	ERO1B
NOC4L	FBL
NOC4L	HIST1H2AH
NOC4L	HIST1H4L
NOC4L	IMP3
NOC4L	IMP4
NOC4L	KRR1
NOC4L	KRT15
NOC4L	MAT1A
NOC4L	MRPL2
NOC4L	NAT10
NOC4L	NOL10
NOC4L	NOL6
NOC4L	NOP56
NOC4L	PLSCR1
NOC4L	PSMA4
NOC4L	PSMA6
NOC4L	PSMA7
NOC4L	RPLP2
NOC4L	RRP12
NOC4L	RRP9
NOC4L	SIRT1
NOC4L	SIRT7
NOC4L	SSA27
NOC4L	TBL3
NOC4L	TRIP13
NOC4L	TSR1
NOC4L	UTP15
NOC4L	UTP18
NOC4L	UTP20
NOC4L	VIM
NOC4L	VPS28
NOC4L	WDR3
NOC4L	WDR36
NOC4L	WDR46
UBE3A	ACTA1
UBE3A	APP
UBE3A	AR
UBE3A	BARD1
UBE3A	BRCA1
UBE3A	BTF3L4
UBE3A	DDX39B
UBE3A	DLG1
UBE3A	DR1
UBE3A	EIF4G1
UBE3A	ESR1
UBE3A	FAF2
UBE3A	HEL-S-72
UBE3A	HSPA4
UBE3A	LCK
UBE3A	LSM1
UBE3A	MCM7
UBE3A	MDM2
UBE3A	MYH9
UBE3A	NCOA3
UBE3A	NR3A2
UBE3A	NR3C1
UBE3A	NR3C4
UBE3A	PSMD3
UBE3A	PSMD4
UBE3A	RAD23A
UBE3A	RAD23B
UBE3A	RARA
UBE3A	SF3B3
UBE3A	SMAD9
UBE3A	SOD1
UBE3A	SUMO3
UBE3A	UBE3A
UBE3A	UBA52
UBE3A	UBD
UBE3A	UBE2D1
UBE3A	UBE2D3
UBE3A	UBE2E1
UBE3A	UBE2G2
UBE3A	UBE2L3
UBE3A	UBE2L6
UBE3A	USP14
UBE3A	YWHAE
UBE3A	YWHAZ
PLAUR	EEF1A1
PLAUR	FYN
PLAUR	ITGB1
PLAUR	JAK1
PLAUR	LYN
PLAUR	NOTCH2
PLAUR	OXCT1
PLAUR	STAT1
PLAUR	SUMO2
PLAUR	SUMO3
PLAUR	VTN
APC	AP2B1
APC	AXIN1
APC	BTRC
APC	CDK2
APC	CREBBP
APC	CSNK1E
APC	CTNNA1
APC	CTNNB1
APC	DKFZp666O0110
APC	DLG4
APC	FLNA
APC	GRP78
APC	GSK3B
APC	HGS
APC	HRAS
APC	IQGAP1
APC	KHDRBS1
APC	KIF3B
APC	KRT15
APC	KRT17
APC	LAP2
APC	MAD2L1
APC	MAPRE1
APC	MYH10
APC	NUP54
APC	PPP2CA
APC	PXN
APC	RANBP2
APC	RANBP9
APC	SETDB1
APC	SIAH1
APC	SPTBN1
APC	TFAP2A
APC	TUBA4A
APC	YWHAZ
AURKA	AR
AURKA	ATP5PB
AURKA	AURKA
AURKA	BRCA1
AURKA	BTRC
AURKA	CDC37
AURKA	CDKN2A
AURKA	CHUK
AURKA	CTNNB1
AURKA	FAF1
AURKA	GSK3B
AURKA	H3C1
AURKA	IKBKB
AURKA	IKBKG
AURKA	LATS2
AURKA	MYBBP1A
AURKA	MYCN
AURKA	PAK1
AURKA	PLK1
AURKA	PRKACA
AURKA	RASA1
AURKA	TP53
AURKA	TP73
AURKA	UBE2L3
AURKA	UBE2N
ALDOA	AKT1
ALDOA	ATF2
ALDOA	ATP6V0D1
ALDOA	ATP6V1E1
ALDOA	BTK
ALDOA	CACNA1A
ALDOA	CDK2
ALDOA	CUL2
ALDOA	CUL4B
ALDOA	EGFR
ALDOA	ENO1
ALDOA	ENO3
ALDOA	ESR1
ALDOA	HDAC5
ALDOA	HSP90AA1
ALDOA	HSP90AB1
ALDOA	HSPD1
ALDOA	ITGA4
ALDOA	LIG4
ALDOA	MLH1
ALDOA	PCNA
ALDOA	PDPK1
ALDOA	PSMD4
ALDOA	RAD52
ALDOA	SUMO2
ALDOA	TERF1
ALDOA	TUBB
ALDOA	YWHAZ
AP1B1	ABCE1
AP1B1	ARF1
AP1B1	ARF6
AP1B1	ARRB2
AP1B1	ATM
AP1B1	BARD1
AP1B1	CDK2
AP1B1	CLTC
AP1B1	HGS
AP1B1	MLH1
AP1B1	NUP54
AP1B1	RIBC2
AP1B1	SIRT7
AP1B1	SMAD2
AP1B1	SNCA
AP1B1	TERF2IP
AP1B1	TGFBR1
AP1B1	VCP
ATF2	AHCY
ATF2	APP
ATF2	ARF1
ATF2	ATM
ATF2	ATP5F1B
ATF2	CALR
ATF2	CANX
ATF2	CCT2
ATF2	CCT5
ATF2	CDK2
ATF2	CEBPB
ATF2	CFL1
ATF2	CSNK2A1
ATF2	CSNK2A2
ATF2	CTNNB1
ATF2	DDX39B
ATF2	E9KL44
ATF2	EEF2
ATF2	EIF5A
ATF2	ENO1
ATF2	EP300
ATF2	ETS1
ATF2	FOS
ATF2	FUBP1
ATF2	GAPDH
ATF2	GTF2F2
ATF2	H2AX
ATF2	H2BC21
ATF2	HDAC4
ATF2	HSP90AA1
ATF2	HSP90B1
ATF2	HSPB1
ATF2	HSPD1
ATF2	HSPH1
ATF2	ITGB1
ATF2	ITGB4
ATF2	JUN
ATF2	JUND
ATF2	KAT5
ATF2	KRT18
ATF2	MAPK1
ATF2	MAPK11
ATF2	MAPK13
ATF2	MAPK14
ATF2	MAPK8
ATF2	MAPK9
ATF2	MDH2
ATF2	MLH1
ATF2	NBN
ATF2	NR3C4
ATF2	P4HB
ATF2	PCNA
ATF2	PDIA4
ATF2	PHB
ATF2	PLK3
ATF2	PPIF
ATF2	PRKCA
ATF2	PRKCB
ATF2	RAB7A
ATF2	RUVBL2
ATF2	SMAD3
ATF2	SMAD4
ATF2	TCP1
ATF2	TPM1
ATF2	TUBB
ATF2	UBE2I
ATF2	UQCRC2
ATF2	VDAC1
ATF2	VDAC3
ATF2	VIM
ATF2	XPO1
ATF2	YWHAB
ATF2	YWHAG
DNM1	ABL1
DNM1	AP2A2
DNM1	APP
DNM1	ARRB1
DNM1	CAV1
DNM1	CDK5
DNM1	DNM2
DNM1	E9KL35
DNM1	EGR1
DNM1	EPS15
DNM1	FER
DNM1	GRB2
DNM1	GRIN1
DNM1	GRIN2D
DNM1	MOB4
DNM1	MYO1E
DNM1	NCK2
DNM1	NME2
DNM1	PIK3R1
DNM1	PIN4
DNM1	PLCG1
DNM1	PRKCA
DNM1	PTK2B
DNM1	SNRPA1
DNM1	SRC
DNM1	SUMO1
DNM1	UBE2I
WRAP73	BAG6
WRAP73	CDK2
WRAP73	COPS3
WRAP73	COPS4
WRAP73	GEMIN4
WRAP73	GNL3
WRAP73	WRAP73
WRAP73	MSH2
WRAP73	MTHFD1
WRAP73	PDHB
WRAP73	PSMD3
WRAP73	RPS11
WRAP73	RTF2
WRAP73	TRIM28
WRAP73	VCP
G3BP1	APP
G3BP1	ARRB1
G3BP1	CAND1
G3BP1	CSK
G3BP1	CUL1
G3BP1	EIF4E
G3BP1	EIF4G1
G3BP1	ESR1
G3BP1	FAF1
G3BP1	FLNA
G3BP1	FYN
G3BP1	GNL2
G3BP1	HAT1
G3BP1	HDAC6
G3BP1	HNRNPA1
G3BP1	IKBKE
G3BP1	ITGA4
G3BP1	ITK
G3BP1	LCK
G3BP1	NME2
G3BP1	NOLC1
G3BP1	PA2G4
G3BP1	PABPC1
G3BP1	PAXIP1
G3BP1	PDPK1
G3BP1	PIN1
G3BP1	PXN
G3BP1	Q96BA7
G3BP1	RAD21
G3BP1	RASA1
G3BP1	RIOK2
G3BP1	RPL35
G3BP1	RPS6KA1
G3BP1	SIRT7
G3BP1	SRC
G3BP1	TLN1
G3BP1	TP53
G3BP1	TRAF6
G3BP1	UTP18
G3BP1	WDR36
G3BP1	YBX1
G3BP1	YWHAZ
SUPT5H	AARS1
SUPT5H	ABCE1
SUPT5H	ARHGAP15
SUPT5H	ATP6V1B2
SUPT5H	B4DFF1
SUPT5H	BARD1
SUPT5H	CARM1
SUPT5H	CDK1
SUPT5H	CDK2
SUPT5H	CDK7
SUPT5H	CDK9
SUPT5H	CSNK2A1
SUPT5H	DBN1
SUPT5H	DKFZp564A2282
SUPT5H	E5KN55
SUPT5H	EIF1AX
SUPT5H	EIF3G
SUPT5H	EIF3I
SUPT5H	EIF5
SUPT5H	GART
SUPT5H	GTF2F2
SUPT5H	GTF3C1
SUPT5H	GTPBP4
SUPT5H	H2AX
SUPT5H	HSP90AA1
SUPT5H	IMP3
SUPT5H	MRPL12
SUPT5H	MRPL15
SUPT5H	MRPL2
SUPT5H	MRPL3
SUPT5H	MRPS12
SUPT5H	MSH2
SUPT5H	NOL6
SUPT5H	OAT
SUPT5H	PCBD1
SUPT5H	PHYHIP
SUPT5H	PIN1
SUPT5H	POLR1A
SUPT5H	POLR1B
SUPT5H	POLR1C
SUPT5H	POLR2A
SUPT5H	POLR2C
SUPT5H	POLR2D
SUPT5H	POLR2E
SUPT5H	POLR2H
SUPT5H	POLR3A
SUPT5H	POLR3B
SUPT5H	PRKAR2A
SUPT5H	PRMT1
SUPT5H	PRMT5
SUPT5H	RPL10A
SUPT5H	RPL10
SUPT5H	RPL11
SUPT5H	RPL12
SUPT5H	RPL23A
SUPT5H	RPL26L1
SUPT5H	RPL35
SUPT5H	RPL3
SUPT5H	RPL4
SUPT5H	RPL5
SUPT5H	RPL7
SUPT5H	RPL8
SUPT5H	RPL9
SUPT5H	RPLP0
SUPT5H	RPLP2
SUPT5H	RPS11
SUPT5H	RPS14
SUPT5H	RPS15
SUPT5H	RPS20
SUPT5H	RPS23
SUPT5H	RPS2
SUPT5H	RPS3
SUPT5H	RPS5
SUPT5H	SEC61A1
SUPT5H	SIRT7
SUPT5H	SOX2
SUPT5H	SUMO2
SUPT5H	TERF1
SUPT5H	XRCC5
SUPT5H	hCG_1994130
COPB1	ACACA
COPB1	APP
COPB1	ARF1
COPB1	ASL
COPB1	BIN3
COPB1	CCT2
COPB1	CCT6A
COPB1	CDK2
COPB1	COPB2
COPB1	COPG2
COPB1	CSNK1E
COPB1	DKFZp564A2282
COPB1	DOHH
COPB1	E5KN55
COPB1	EIF3G
COPB1	EIF3I
COPB1	EIF4A1
COPB1	ESR1
COPB1	GRB2
COPB1	HDAC5
COPB1	ILK
COPB1	IRAK3
COPB1	LAP2
COPB1	LMAN1
COPB1	LSM4
COPB1	MAPK14
COPB1	MAT1A
COPB1	ME1
COPB1	MRPL13
COPB1	MRPL15
COPB1	NPM1
COPB1	NUB1
COPB1	OAT
COPB1	OGFOD1
COPB1	PCSK9
COPB1	PDHA1
COPB1	PSMC4
COPB1	Q8TAS0
COPB1	SEH1L
COPB1	SIRT7
COPB1	SNTA1
COPB1	SUMO2
COPB1	TCP1
COPB1	UBD
COPB1	UBQLN4
COPB1	USO1
COPB1	USP7
COPB1	UTP20
UBA52	ACSL4
UBA52	ACTR2
UBA52	AHCYL1
UBA52	AHCY
UBA52	AKT1
UBA52	ARFGEF1
UBA52	ARHGAP15
UBA52	ARRB1
UBA52	ARRB2
UBA52	ASS1
UBA52	ATP6V1E1
UBA52	AXIN1
UBA52	BIN3
UBA52	BOP1
UBA52	C12orf4
UBA52	CBLB
UBA52	CBS
UBA52	CCT2
UBA52	CDC16
UBA52	CFL1
UBA52	CHEK2
UBA52	CIR1A
UBA52	COPB2
UBA52	CSNK2A2
UBA52	CTPS1
UBA52	CUL1
UBA52	DDX18
UBA52	DKFZp564A2282
UBA52	DKFZp686P15123
UBA52	DLST
UBA52	ECPAS
UBA52	EEF1G
UBA52	EGFR
UBA52	EIF3G
UBA52	EIF3I
UBA52	EIF4E
UBA52	EIF5A
UBA52	ELOC
UBA52	ERCC4
UBA52	ETV1
UBA52	EXOC3
UBA52	FBXL20
UBA52	FBXW7
UBA52	GCH1
UBA52	GCN1L
UBA52	GFPT2
UBA52	GPD1
UBA52	GRB2
UBA52	H2AX
UBA52	H2BC13
UBA52	H2BC21
UBA52	HDGF
UBA52	HGS
UBA52	IKBKG
UBA52	IMMT
UBA52	INSR
UBA52	ITGA4
UBA52	KARS1
UBA52	KHDRBS1
UBA52	KPNA6
UBA52	KYNU
UBA52	LONP1
UBA52	MAPK14
UBA52	MAPK1
UBA52	MCCC1
UBA52	MCM4
UBA52	MPI
UBA52	MUS81
UBA52	MYC
UBA52	MYO5A
UBA52	NAP1L1
UBA52	NAT10
UBA52	NEDD4L
UBA52	NEDD8
UBA52	NFKB2
UBA52	NOL6
UBA52	NOS2
UBA52	NOTCH1
UBA52	NSFL1C
UBA52	NUB1
UBA52	OAT
UBA52	PAK1
UBA52	PCNA
UBA52	PCSK9
UBA52	PC
UBA52	PEX5
UBA52	POLR1A
UBA52	POLR1B
UBA52	PPIF
UBA52	PRKAG2
UBA52	PRKAR2A
UBA52	PSMA4
UBA52	PSMA6
UBA52	PSMC1
UBA52	PSMC2
UBA52	PSMC6
UBA52	PSMD11
UBA52	PSMD4
UBA52	PSMD7
UBA52	Q8TAS0
UBA52	RAD21
UBA52	RAD23A
UBA52	RAD23B
UBA52	RAPGEF4
UBA52	RBM34
UBA52	RELA
UBA52	RIOK2
UBA52	RNF115
UBA52	RPLP2
UBA52	RPS21
UBA52	RPS3
UBA52	RUVBL1
UBA52	RUVBL2
UBA52	S100A16
UBA52	SAR1B
UBA52	SARS1
UBA52	SEC23B
UBA52	SKP1
UBA52	SMAD2
UBA52	SMAD4
UBA52	SSA27
UBA52	STAMBP
UBA52	STUB1
UBA52	SUMO3
UBA52	SYAP1
UBA52	TAB2
UBA52	TARDBP
UBA52	TGFBR1
UBA52	TNFRSF1A
UBA52	TOP2A
UBA52	TP53
UBA52	TP73
UBA52	TRADD
UBA52	TRAF2
UBA52	TRAF3
UBA52	TRAF6
UBA52	TSG101
UBA52	UBA1
UBA52	UBE2A
UBA52	UBE2D1
UBA52	UBE2D3
UBA52	UBE2G2
UBA52	UBE2L3
UBA52	UBE2O
UBA52	UBE4B
UBA52	UNK
UBA52	USP21
UBA52	USP7
UBA52	VAC14
UBA52	VDAC1
UBA52	VDAC3
UBA52	VPS13A
UBA52	VPS28
UBA52	XPA
UBA52	XPNPEP3
UBA52	XPO1
UBA52	XRCC5
UBA52	YWHAG
UBE2K	1B42
UBE2K	ABCD3
UBE2K	AK2
UBE2K	CCNB1
UBE2K	CDC6
UBE2K	HTT
UBE2K	IKBKE
UBE2K	NEDD8
UBE2K	NFKB1
UBE2K	NME2
UBE2K	PPP2R1A
UBE2K	SIAH1
UBE2K	SUMO1
UBE2K	TP53
UBE2K	VHL
ELK1	APP
ELK1	BRCA1
ELK1	CDK6
ELK1	CEBPB
ELK1	EP300
ELK1	FOS
ELK1	GRB2
ELK1	HDAC1
ELK1	ID3
ELK1	MAD2L2
ELK1	MAP2K1
ELK1	MAPK1
ELK1	MAPK10
ELK1	MAPK11
ELK1	MAPK14
ELK1	MAPK3
ELK1	MAPK8
ELK1	MAPK9
ELK1	MOB4
ELK1	PRPF4B
ELK1	SRF
ELK1	SUMO1
ELK1	UBE2I
WRNIP1	MAD2L1
WRNIP1	PGM3
WRNIP1	PIN1
WRNIP1	POLD1
WRNIP1	SARS1
WRNIP1	SARS2
WRNIP1	SMAD2
WRNIP1	SUMO2
WRNIP1	TRIM28
WRNIP1	VCP
CREB1	ABL1
CREB1	AKT1
CREB1	APP
CREB1	ATM
CREB1	BCKDK
CREB1	BRCA1
CREB1	CAMK2A
CREB1	CARM1
CREB1	CDC37
CREB1	CEBPB
CREB1	CHD3
CREB1	CIITA
CREB1	CREBBP
CREB1	CREM
CREB1	CSNK2A1
CREB1	DEAF1
CREB1	DNMT3B
CREB1	DR1
CREB1	EGR1
CREB1	EP300
CREB1	ETS1
CREB1	FOS
CREB1	GSK3A
CREB1	GSK3B
CREB1	GTF2F2
CREB1	H3C1
CREB1	HDAC1
CREB1	HDAC2
CREB1	HIPK3
CREB1	HIST1H4L
CREB1	HTT
CREB1	JUN
CREB1	KAT2B
CREB1	KAT5
CREB1	MAPK14
CREB1	MAPKAPK2
CREB1	MYC
CREB1	MYOD1
CREB1	NR3C1
CREB1	NR5A2
CREB1	POU2F1
CREB1	PPP1CA
CREB1	PRKACA
CREB1	PRKG1
CREB1	RAB1A
CREB1	RPS6KA1
CREB1	RPS6KA3
CREB1	SGK1
CREB1	SIRT1
CREB1	SMARCA4
CREB1	SMARCA5
CREB1	SRF
CREB1	SUMO1
CREB1	TP53
CREB1	UBE2I
CREB1	VIM
CREB1	ZNF451
RPL12	AARS1
RPL12	APP
RPL12	ARRB2
RPL12	CAND1
RPL12	CANX
RPL12	CAPZB
RPL12	CBX1
RPL12	CD81
RPL12	CDC23
RPL12	CDC5L
RPL12	CDK2
RPL12	CSNK1E
RPL12	CUL1
RPL12	CUL2
RPL12	CUL4B
RPL12	CUL5
RPL12	EEF1A1
RPL12	EEF2
RPL12	EIF1AX
RPL12	EIF2AK2
RPL12	ESR1
RPL12	HEL-S-95
RPL12	ITGA4
RPL12	KPNB1
RPL12	MRPL12
RPL12	MRPL15
RPL12	MRPL2
RPL12	MRPL3
RPL12	MST4
RPL12	NAP1L1
RPL12	NEDD8
RPL12	NOP56
RPL12	PA2G4
RPL12	PAN2
RPL12	PAXIP1
RPL12	POLR1C
RPL12	POLR2C
RPL12	Q96BA7
RPL12	RBM19
RPL12	RIOK2
RPL12	RPL10A
RPL12	RPL10
RPL12	RPL11
RPL12	RPL15
RPL12	RPL18
RPL12	RPL18A
RPL12	RPL19
RPL12	RPL21
RPL12	RPL23
RPL12	RPL23A
RPL12	RPL24
RPL12	RPL26L1
RPL12	RPL27
RPL12	RPL30
RPL12	RPL31
RPL12	RPL32
RPL12	RPL35
RPL12	RPL37A
RPL12	RPL4
RPL12	RPL5
RPL12	RPL7
RPL12	RPL8
RPL12	RPL9
RPL12	RPLP1
RPL12	RPS11
RPL12	RPS15
RPL12	RPS17
RPL12	RPS19
RPL12	RPS2
RPL12	RPS20
RPL12	RPS21
RPL12	RPS23
RPL12	RPS24
RPL12	RPS25
RPL12	RPS26
RPL12	RPS3
RPL12	RPS3A
RPL12	RPS4X
RPL12	RPS5
RPL12	RPS6
RPL12	RPS6KA1
RPL12	RPS8
RPL12	SEC61A1
RPL12	STK4
RPL12	SUMO1
RPL12	TTN
RPL12	TUBA4A
RPL12	UBD
RPL12	UBE2O
RPL12	VHL
RPL12	hCG_1994130
KRAS	KRAS
KRAS	APP
KRAS	BRAF
KRAS	BTF3L4
KRAS	DEAF1
KRAS	DNAJA3
KRAS	HEL-S-72
KRAS	MAPK1
KRAS	PHB
KRAS	PIK3R2
CBS	ABCE1
CBS	ACSL4
CBS	ACTR2
CBS	AHCY
CBS	AK2
CBS	ATP5PB
CBS	ATP6V1C1
CBS	ATP6V1E1
CBS	BTF3L4
CBS	BYSL
CBS	CCNC
CBS	CCT2
CBS	CDK2
CBS	CFL1
CBS	CNOT8
CBS	CSNK1E
CBS	CSNK1G2
CBS	CTPS1
CBS	DCP2
CBS	DDX18
CBS	DPM1
CBS	E2F1
CBS	EEF1G
CBS	EIF2B1
CBS	EIF4A1
CBS	EIF4E
CBS	EIF5A
CBS	EIF6
CBS	FBL
CBS	FKBP1A
CBS	GCH1
CBS	GFPT2
CBS	GYS1
CBS	HDLBP
CBS	HGS
CBS	HTT
CBS	IDE
CBS	IMPDH1
CBS	IPO5
CBS	K0020
CBS	KPNA6
CBS	LONP1
CBS	MAPK1
CBS	MDFI
CBS	MDH2
CBS	MPST
CBS	NAP1L1
CBS	NMD3
CBS	NME2
CBS	NOL6
CBS	OAT
CBS	OLA1
CBS	PC
CBS	PCNA
CBS	PGD
CBS	POLR1B
CBS	POLR3A
CBS	PPA1
CBS	PPIF
CBS	PPP1CC
CBS	PPP2R1B
CBS	PRKAR2A
CBS	PSMA1
CBS	PSMD11
CBS	PSMD13
CBS	PSMD4
CBS	PSMD8
CBS	PYGL
CBS	Q8TAS0
CBS	RAD23B
CBS	RAN
CBS	RBM34
CBS	RIOK2
CBS	RRM1
CBS	RUVBL1
CBS	SAR1B
CBS	SARS1
CBS	SEC23B
CBS	SLC25A6
CBS	SOD1
CBS	TPT1
CBS	TSR1
CBS	UBA1
CBS	UBR2
CBS	VDAC3
CBS	WDR12
CBS	WDR46
BMI1	CDC6
BMI1	CSNK2A1
BMI1	CSNK2B
BMI1	EGR1
BMI1	EZH2
BMI1	H2AX
BMI1	IMMT
BMI1	KAT5
BMI1	LRIF1
BMI1	MAPK14
BMI1	PARP1
BMI1	PCGF3
BMI1	RNF114
BMI1	SOX2
BMI1	TOP2A
BMI1	TP53
BMI1	TRIM27
BMI1	UBE2I
BMI1	USP7
BMI1	XRCC5
IRAK2	AKT1
IRAK2	BAG3
IRAK2	CDC37
IRAK2	HRAS
IRAK2	HSP90AA1
IRAK2	HSP90AB1
IRAK2	IRAK3
IRAK2	MME
IRAK2	PSEN1
IRAK2	SARM1
IRAK2	SMAD2
IRAK2	SNRNP200
IRAK2	TARDBP
IRAK2	TRAF6
COPG2	ASL
COPG2	BIN3
COPG2	BYSL
COPG2	CCT2
COPG2	CCT6A
COPG2	COPB2
COPG2	DOHH
COPG2	E5KN55
COPG2	ECPAS
COPG2	ECT2
COPG2	EIF3G
COPG2	EIF3I
COPG2	GCN1L
COPG2	LSM2
COPG2	MAT1A
COPG2	ME1
COPG2	MYC
COPG2	NAT10
COPG2	NOL10
COPG2	OGFOD1
COPG2	PCSK9
COPG2	PDHA1
COPG2	PHLDA3
COPG2	PSMC4
COPG2	PTGES3
COPG2	Q8TAS0
COPG2	RPS26
COPG2	SEH1L
COPG2	SIRT7
COPG2	TCP1
PNP	1B42
PNP	41
PNP	CDK2
PNP	DNAJB11
PNP	IKBKE
PNP	ITGA4
PNP	KPNA6
PNP	LRIF1
PNP	NDUFV1
PNP	PGM3
PNP	PSAT1
PNP	RAB1A
PNP	RBM48
PNP	RIF1
PNP	SIRT7
PNP	TP53
PNP	UBD
GYS1	ADHFE1
GYS1	APP
GYS1	BOP1
GYS1	CCT2
GYS1	CDK3
GYS1	CSNK2A1
GYS1	CTPS1
GYS1	CUL1
GYS1	DKFZp564A2282
GYS1	DKFZp762B153
GYS1	EGR1
GYS1	EIF2S1
GYS1	GABARAPL2
GYS1	GFPT2
GYS1	GRK5
GYS1	GSK3B
GYS1	MAPK11
GYS1	MAPK14
GYS1	MDH2
GYS1	PPP1CC
GYS1	PPP1R7
GYS1	PYGL
GYS1	TCP1
GYS1	UBR2
GYS1	WDR12
DDX5	ABL1
DDX5	AKT1
DDX5	ARF6
DDX5	ARRB2
DDX5	B4DFF1
DDX5	BOP1
DDX5	BTF3L4
DDX5	BTK
DDX5	CAND1
DDX5	CD81
DDX5	CDK9
DDX5	CHD3
DDX5	COPS6
DDX5	CREBBP
DDX5	CRK
DDX5	CSNK1E
DDX5	CSNK2B
DDX5	CTNNB1
DDX5	CUL1
DDX5	CUL2
DDX5	CUL4B
DDX5	CUL5
DDX5	DDX18
DDX5	DHX15
DDX5	DKC1
DDX5	DKFZp781O1323
DDX5	EEF2
DDX5	EIF4E
DDX5	EIF6
DDX5	EP300
DDX5	ESR1
DDX5	FBL
DDX5	GSK3B
DDX5	GTPBP4
DDX5	H2AX
DDX5	H2BC13
DDX5	HDAC1
DDX5	HDAC2
DDX5	HDAC3
DDX5	HDGF
DDX5	HEL-S-72
DDX5	HEL-S-95
DDX5	HIST1H4L
DDX5	HNRNPA1
DDX5	IKBKE
DDX5	ILK
DDX5	ITGA4
DDX5	K0020
DDX5	KHDRBS1
DDX5	MAP1LC3A
DDX5	MAP3K14
DDX5	MAP3K7
DDX5	MAPK14
DDX5	MCM7
DDX5	MGMT
DDX5	MTHFD1
DDX5	MYOD1
DDX5	NAT10
DDX5	NCOA1
DDX5	NCOA3
DDX5	NDRG1
DDX5	NEDD8
DDX5	NOL10
DDX5	NOL6
DDX5	NOP56
DDX5	NR3A2
DDX5	PDCD11
DDX5	PDIA4
DDX5	PHLDA3
DDX5	PIN1
DDX5	POLE
DDX5	POLR2A
DDX5	PRKAR2A
DDX5	PRPF19
DDX5	Q59GL1
DDX5	RBM34
DDX5	RBM4
DDX5	RIOK2
DDX5	RPL19
DDX5	RPLP2
DDX5	RPS20
DDX5	SEC23B
DDX5	SF3A2
DDX5	SF3B3
DDX5	SHC1
DDX5	SMAD3
DDX5	SMARCAD1
DDX5	SMN1
DDX5	SNRPA1
DDX5	SNRPD1
DDX5	SNW1
DDX5	SRRM1
DDX5	SRRM2
DDX5	SRSF1
DDX5	SUMO1
DDX5	SUMO2
DDX5	SUPT16H
DDX5	TBP
DDX5	TCEA1
DDX5	TOB1
DDX5	TP53
DDX5	UBD
DDX5	UPF1
DDX5	VHL
DDX5	VTN
DDX5	WDR4
DDX5	YWHAG
DDX5	YWHAZ
CAMK2A	ABI1
CAMK2A	CAMK2A
CAMK2A	AKT1
CAMK2A	B4DFF1
CAMK2A	BLNK
CAMK2A	CD44
CAMK2A	CEBPB
CAMK2A	EGFR
CAMK2A	ETS1
CAMK2A	FLNA
CAMK2A	GIT1
CAMK2A	GRIN1
CAMK2A	HDAC5
CAMK2A	HEL-S-72
CAMK2A	HSP90AA1
CAMK2A	HSP90AB1
CAMK2A	IQGAP1
CAMK2A	ITGB1
CAMK2A	KPNB1
CAMK2A	KRT18
CAMK2A	NCOR2
CAMK2A	PDCD6IP
CAMK2A	PLCG1
CAMK2A	PRKN2
CAMK2A	PSMC5
CAMK2A	RAD23A
CAMK2A	SNCA
CAMK2A	VIM
CAMK2A	YWHAB
CAMK2A	YWHAQ
SATB1	CASP6
SATB1	CHD3
SATB1	CHD4
SATB1	CTNNB1
SATB1	EP300
SATB1	HDAC1
SATB1	HDAC2
SATB1	KAT2B
SATB1	SIN3A
SATB1	SIRT1
SATB1	SMARCA5
SATB1	SUMO1
SATB1	SUMO3
SATB1	TOPORS
SATB1	UBE2I
IGF2	FAF1
IGF2	IDE
IGF2	IGF1R
IGF2	IGFBP3
IGF2	INSR
IGF2	PLG
IGF2	VTN
BTK	ABL1
BTK	ACTA1
BTK	ACTC1
BTK	APP
BTK	ARRB1
BTK	ATP5F1B
BTK	BLNK
BTK	BTK
BTK	CAV1
BTK	CBL
BTK	CBLB
BTK	CD19
BTK	CORO1C
BTK	DBN1
BTK	E9KL44
BTK	FLNA
BTK	FYN
BTK	GAPDH
BTK	GRB2
BTK	HSP90AA1
BTK	HSP90AB1
BTK	ITK
BTK	JAK1
BTK	KHDRBS1
BTK	KIT
BTK	LYN
BTK	MED28
BTK	NDUFS1
BTK	PIG59
BTK	PIK3AP1
BTK	PLCG1
BTK	PPM1G
BTK	PRKCB
BTK	PRKCZ
BTK	RELA
BTK	RPL7
BTK	RPS3
BTK	RPS6KB1
BTK	SFPQ
BTK	SMARCE1
BTK	SYK
BTK	TEC
BTK	TP53
BTK	TUBA4A
BTK	TWF1
BTK	VAV1
BTK	WAS
BTK	WASF2
SERPINE1	ACTN4
SERPINE1	ELANE
SERPINE1	KRT18
SERPINE1	MMP3
SERPINE1	NOS2
SERPINE1	SERPINE1
SERPINE1	UBQLN4
SERPINE1	VTN
KRT10	AKT1
KRT10	CHUK
KRT10	NFKB2
KRT10	PRKCZ
KRT10	SRC
RPS5	ADD1
RPS5	AK2
RPS5	AK3
RPS5	ATP6V1B2
RPS5	CAND1
RPS5	CDK2
RPS5	CRK
RPS5	CSNK1E
RPS5	CUL1
RPS5	CUL5
RPS5	E9KL35
RPS5	EEF1A1
RPS5	EEF2
RPS5	EIF3CL
RPS5	EIF3L
RPS5	EIF6
RPS5	FBL
RPS5	GNL3
RPS5	HEL-S-95
RPS5	HNRNPA1
RPS5	IKBKG
RPS5	ILK
RPS5	ITGA4
RPS5	MAP3K14
RPS5	MLH1
RPS5	MRPL12
RPS5	MRPL15
RPS5	MRPL2
RPS5	MRPL3
RPS5	MRPS12
RPS5	NFKB2
RPS5	NOP56
RPS5	NPM1
RPS5	PAN2
RPS5	POLR1A
RPS5	POLR1B
RPS5	POLR1C
RPS5	POLR2A
RPS5	POLR2C
RPS5	POLR2E
RPS5	POLR3A
RPS5	POLR3B
RPS5	RAD21
RPS5	RIOK2
RPS5	RPL10A
RPS5	RPL10
RPS5	RPL11
RPS5	RPL13A
RPS5	RPL15
RPS5	RPL18A
RPS5	RPL18
RPS5	RPL19
RPS5	RPL21
RPS5	RPL23A
RPS5	RPL23
RPS5	RPL24
RPS5	RPL26L1
RPS5	RPL30
RPS5	RPL31
RPS5	RPL35
RPS5	RPL37A
RPS5	RPL3
RPS5	RPL4
RPS5	RPL5
RPS5	RPL7
RPS5	RPL8
RPS5	RPL9
RPS5	RPLP0
RPS5	RPLP1
RPS5	RPLP2
RPS5	RPS11
RPS5	RPS14
RPS5	RPS15
RPS5	RPS19
RPS5	RPS20
RPS5	RPS21
RPS5	RPS23
RPS5	RPS24
RPS5	RPS25
RPS5	RPS26
RPS5	RPS27A
RPS5	RPS2
RPS5	RPS3A
RPS5	RPS3
RPS5	RPS4X
RPS5	RPS6
RPS5	RPS6KA1
RPS5	RPS7
RPS5	RPS8
RPS5	SEC61A1
RPS5	SIRT7
RPS5	SNRPA1
RPS5	SRRM1
RPS5	SRRM2
RPS5	STK3
RPS5	SUMO2
RPS5	TBK1
RPS5	TSR1
RPS5	UBD
RPS5	VHL
RPS5	hCG_1994130
LYN	ABI1
LYN	ABL1
LYN	ACTB
LYN	BCAR1
LYN	CASP3
LYN	CASP7
LYN	CASP8
[truncated: 26,866 more rows]
